# Supplementary material for: Development of Mathematical Models Using circRNA Combinations (circTulp4, circSlc8a1, and circStrn3) in Mouse Brain Tissue for Postmortem Interval Estimation
Source: Int J Mol Sci. 2025 May 8;26(10):4495. doi: 10.3390/ijms26104495 (PMC12111416; doi:10.3390/ijms26104495)
Supplement: Supplementary file 1 [file ijms-26-04495-s001.zip]

Archive with 2 entries (2 files):
- Supplementary figure.pptx
- Supplementary Tables.xlsx
