# Supplementary material for: Development of Mathematical Models Using circRNA Combinations (circTulp4, circSlc8a1, and circStrn3) in Mouse Brain Tissue for Postmortem Interval Estimation
Source: Int J Mol Sci. 2025 May 8;26(10):4495. doi: 10.3390/ijms26104495 (PMC12111416; doi:10.3390/ijms26104495)
Supplement: Supplementary file 1 [file ijms-26-04495-s001.zip › Supplementary Tables.xlsx]

## Sheet: Supplementary Table 1
Supplementary Table 1. Establishment of the mathematical models for 4°C PMI estimation
Temperature	circRNA	Reference gene	Equation		R2	P
4°C	circTulp4	28S rRNA	Linear	Y=-0.01660X+0.9896	0.6164	0.004794
			Quadratic	Y=0.9538+0.004699X-0.001372X2	0.6884	0.006555
			Cubic	Y=0.9865-0.03449X+0.005280X2-0.0002762X3	0.7405	0.002053
		Mt-co1	Linear	Y=-0.02790X+0.8012	0.6202	0.021555
			Quadratic	Y=0.8396-0.05072X+0.001470X2	0.6497	0.079869
			Cubic	Y=0.9539-0.1878X+0.02474X2-0.0009660X3	0.8769	0.009469
	circSlc8a1	Mt-co1	Linear	Y=-0.04883X+0.8906	0.8256	0.00036
			Quadratic	Y=0.9255-0.06958X+0.001336X2	0.8362	0.002701
			Cubic	Y=0.9690-0.1217X+0.01019X2-0.0003674X3	0.8505	0.011365
		circCDR1as	Linear	Y=-0.04578X+0.9963	0.8671	5.2e-05
			Quadratic	Y=0.9890-0.04145X-0.0002788X2	0.8677	0.000838
			Cubic	Y=0.9614-0.008304X-0.005905X2+0.0002336X3	0.8746	0.005215
	circStrn3	28S rRNA	Linear	Y=-0.02651X+1.029	0.5143	0.017664
			Quadratic	Y=0.9730+0.006935X-0.002154X2	0.5723	0.045098
			Cubic	Y=0.9181+0.07277X-0.01333X2+0.0004639X3	0.6204	0.090538
		circCDR1as	Linear	Y=-0.03371X+1.085	0.6025	0.007892
			Quadratic	Y=1.025+0.001763X-0.002284X2	0.6499	0.023427
			Cubic	Y=0.9589+0.08080X-0.01570X2+0.0005569X3	0.7001	0.042801
	circTulp4/circSlc8a1/circStrn3	28S rRNA	Linear	Y=-0.03073X+1.000	0.6163	0.000113
			Quadratic	Y=0.9774-0.01712X-0.0008766X2	0.6248	0.000735
			Cubic	Y=0.9652-0.002555X-0.003348X2+0.0001026X3	0.6269	0.006202
		circCDR1as	Linear	Y=-0.03472X+1.019	0.7652	8.9e-05
			Quadratic	Y=0.9950-0.02024X-0.0009324X2	0.7746	0.000619
			Cubic	Y=0.9805-0.002893X-0.003877X2+0.0001222X3	0.7775	0.005216

## Sheet: Supplementary Table 2
Supplementary Table 2. Verification of the 4°C mathematical models
Temperature	circRNA	Reference gene	Real PMI (day)	Estimation PMI (day)	Estimation Error (day)	Error rate (%)	Equation
4°C	circTulp4	28S rRNA	2	2.6207	0.620698	0.310349	Linear
			2	4.63605	2.63605	1.31803	Quadratic
			2	1.48137	0.51863	0.259315	Cubic
			3.125	2.67105	0.453955	0.145265	Linear
			3.125	4.73844	1.61344	0.516302	Quadratic
			3.125	1.52214	1.60286	0.512916	Cubic
			6.25	10.0565	3.8065	0.60904	Linear
			6.25	11.6379	5.38789	0.862062	Quadratic
			6.25	13.0261	6.77612	1.08418	Cubic
		mt-co1	2	3.18837	1.18837	0.594186	Linear
			2	2.72639	0.726387	0.363194	Quadratic
			2	1.60477	0.395229	0.197614	Cubic
			3.125	5.62122	2.49622	0.798789	Linear
			3.125	4.41385	1.28885	0.412433	Quadratic
			3.125	2.26348	0.861525	0.275688	Cubic
			6.25	10.7143	4.46432	0.714291	Linear
			6.25	8.99668	2.74668	0.439469	Quadratic
			6.25	14.3053	8.05532	1.28885	Cubic
	circSlc8a1	mt-co1	2	2.50332	0.503323	0.251661	Linear
			2	2.36584	0.365839	0.18292	Quadratic
			2	1.94241	0.0575918	0.0287959	Cubic
			3.125	7.99403	4.86903	1.55809	Linear
			3.125	7.07193	3.94693	1.26302	Quadratic
			3.125	6.7083	3.5833	1.14666	Cubic
			6.25	13.5575	7.30751	1.1692	Linear
			6.25	13.5319	7.28194	1.16511	Quadratic
			6.25	14.4679	8.21789	1.31486	Cubic
		circCDR1as	2	2.95586	0.955857	0.477929	Linear
			2	3.02689	1.02689	0.513447	Quadratic
			2	3.71619	1.71619	0.858095	Cubic
			3.125	6.99106	3.86606	1.23714	Linear
			3.125	7.19687	4.07187	1.303	Quadratic
			3.125	7.31274	4.18774	1.34008	Cubic
			6.25	10.722	4.47196	0.715513	Linear
			6.25	10.871	4.621	0.73936	Quadratic
			6.25	10.286	4.03597	0.645755	Cubic
	circStrn3	28S rRNA	2	3.99453	1.99453	0.997267	Linear
			2	6.68477	4.68477	2.34238	Quadratic
			2	0.0696642	1.93034	0.965168	Cubic
			3.125	10.0784	6.9534	2.22509	Linear
			3.125	11.6413	8.51633	2.72522	Quadratic
			3.125	10.2732	7.14818	2.28742	Cubic
			6.25	5.58721	0.662789	0.106046	Linear
			6.25	8.34456	2.09456	0.335129	Quadratic
			6.25	8.07314	1.82314	0.291702	Cubic
		mt-co1	2	1.73255	0.267451	0.133726	Linear
			2	1.75058	0.249415	0.124708	Quadratic
			2	1.66366	0.336342	0.168171	Cubic
			3.125	10.3431	7.21806	2.30978	Linear
			3.125	10.0872	6.96222	2.22791	Quadratic
			3.125	10.2927	7.16773	2.29367	Cubic
			6.25	10.8169	4.56689	0.730702	Linear
			6.25	10.5839	4.33393	0.693429	Quadratic
			6.25	10.8217	4.57166	0.731465	Cubic
	circTulp4/circSlc8a1/circStrn3	28S rRNA	2	4.23332	2.23332	1.11666	Linear
			2	4.99903	2.99903	1.49952	Quadratic
			2	5.40071	3.40071	1.70035	Cubic
			3.125	5.82786	2.70286	0.864915	Linear
			3.125	6.78416	3.65916	1.17093	Quadratic
			3.125	6.92834	3.80334	1.21707	Cubic
			6.25	9.25339	3.00339	0.480542	Linear
			6.25	10.0834	3.83341	0.613346	Quadratic
			6.25	9.78814	3.53814	0.566102	Cubic
		mt-co1	2	0.299433	1.70057	0.850284	Linear
			2	0.723934	1.27607	0.638033	Quadratic
			2	0.852373	1.14763	0.573814	Cubic
			3.125	8.16612	5.04112	1.61316	Linear
			3.125	7.22704	4.10204	1.31265	Quadratic
			3.125	6.52114	3.39614	1.08677	Cubic
			6.25	11.9751	5.72509	0.916015	Linear
			6.25	11.3926	5.14259	0.822815	Quadratic
			6.25	13.5459	7.29586	1.16734	Cubic

## Sheet: Supplementary Table 3
Supplementary Table 3. Establishment of the mathematical models for 25°C PMI estimation
Temperature	circRNA	Reference gene	Equation		R2	P
25°C	circTulp4	28S rRNA	Linear	Y=-0.09795X+1.019	0.8641	0.003892
			Quadratic	Y=1.036-0.1164X+0.002234X2	0.8664	0.040922
			Cubic	Y=0.9843+0.03577X-0.05718X2+0.005173X3	0.8935	0.132748
		Mt-co1	Linear	Y=-0.1085X+1.053	0.8688	0.003315
			Quadratic	Y=0.9867-0.03818X-0.008522X2	0.8959	0.009184
			Cubic	Y=0.9842-0.03074X-0.01143X2+0.0002532X3	0.8959	0.121442
	circSlc8a1	28S rRNA	Linear	Y=-0.1210X+0.9847	0.8951	0.01165
			Quadratic	Y=1.062-0.2037X+0.01002X2	0.926	0.057828
			Cubic	Y=0.9805+0.03800X-0.08436X2+0.008217X3	0.9725	0.130684
		circCDR1as	Linear	Y=-0.1266X+1.002	0.9027	0.009538
			Quadratic	Y=1.068-0.1962X+0.008435X2	0.9229	0.05776
			Cubic	Y=0.9811+0.05877X-0.09115X2+0.008670X3	0.9705	0.121752
	circStrn3	28S rRNA	Linear	Y=-0.1184X+0.9909	0.8659	0.009295
			Quadratic	Y=1.058-0.1902X+0.008709X2	0.8896	0.051871
			Cubic	Y=0.9825+0.03356X-0.07868X2+0.007608X3	0.9298	0.120471
		Mt-co1	Linear	Y=-0.1218X+1.003	0.8741	0.0029
			Quadratic	Y=1.030-0.1503X+0.003453X2	0.8777	0.031846
			Cubic	Y=0.9789-0.0005508X-0.05504X2+0.005092X3	0.8948	0.144299
	circTulp4/circSlc8a1/circStrn3	28S rRNA	Linear	Y=-0.1124X+0.9981	0.9016	0.007831
			Quadratic	Y=1.052-0.1701X+0.006989X2	0.9192	0.050718
			Cubic	Y=0.9824+0.03578X-0.07341X2+0.006999X3	0.9585	0.127895
		circCDR1as	Linear	Y=-0.1216X+1.021	0.9255	0.005248
			Quadratic	Y=1.056-0.1590X+0.004536X2	0.932	0.046257
			Cubic	Y=0.9835+0.05590X-0.07938X2+0.007306X3	0.9696	0.112124

## Sheet: Supplementary Table 4
Supplementary Table 4. Verification of the 25°C mathematical models
Temperature	circRNA	Reference gene	Real PMI (day)	Estimation PMI (day)	Estimation Error (day)	Error rate (%)	Equation
25°C	circTulp4	28S rRNA	2	2.20292	#REF!	0.101458	Linear
			2	2.08307	0.0830706	0.0415353	Quadratic
			2	2.46033	0.460327	0.230163	Cubic
			6	3.78136	2.21864	0.369774	Linear
			6	3.57307	2.42693	0.404489	Quadratic
			6	3.39782	2.60218	0.433697	Cubic
			7	3.90417	3.09583	0.442261	Linear
			7	3.69316	3.30684	0.472405	Quadratic
			7	3.46698	3.53302	0.504717	Cubic
		circCDR1as	2	5.00794	3.00794	1.50397	Linear
			2	5.13267	3.13267	1.56634	Quadratic
			2	4.35241	2.35241	1.17621	Cubic
			6	5.62919	0.370806	0.0618011	Linear
			6	5.73069	0.26931	0.0448851	Quadratic
			6	4.73617	1.26383	0.210638	Cubic
			7	4.22029	2.77971	0.397102	Linear
			7	4.35922	2.64078	0.377254	Quadratic
			7	3.87945	3.12055	0.445793	Cubic
	circSlc8a1	mt-co1	2	5.22843	3.22843	1.61422	Linear
			2	5.12884	3.12884	1.56442	Quadratic
			2	4.55194	2.55194	1.27597	Cubic
			6	7.8675	1.8675	0.253328	Linear
			6	7.93561	1.93561	0.258962	Quadratic
			6	7.54389	1.54389	0.115175	Cubic
			7	7.14911	0.149108	0.112632	Linear
			7	7.15062	0.150617	0.121374	Quadratic
			7	6.20777	0.792233	0.240726	Cubic
		circCDR1as	2	6.31649	4.31649	2.15824	Linear
			2	5.91772	3.91772	1.95886	Quadratic
			2	4.44708	2.44708	1.22354	Cubic
			6	7.44592	1.44592	0.240986	Linear
			6	7.67031	1.67031	0.278386	Quadratic
			6	5.10388	0.896125	0.149354	Cubic
			7	6.293	0.706997	0.101	Linear
			7	5.88694	1.11306	0.159008	Quadratic
			7	4.43458	2.56542	0.366489	Cubic
	circStrn3	mt-co1	2	5.91665	3.91665	1.95833	Linear
			2	5.72821	3.72821	1.8641	Quadratic
			2	4.73777	2.73777	1.36889	Cubic
			6	6.98023	0.980229	0.163372	Linear
			6	6.94409	0.944092	0.157349	Quadratic
			6	5.537	0.463	0.0771667	Cubic
			7	6.36322	0.636775	0.0909679	Linear
			7	6.22714	0.772864	0.110409	Quadratic
			7	5.05173	1.94827	0.278325	Cubic
		circCDR1as	2	6.82897	4.82897	2.41449	Linear
			2	6.67638	4.67638	2.33819	Quadratic
			2	4.85499	2.85499	1.42749	Cubic
			6	6.97011	0.970107	0.161684	Linear
			6	6.87528	0.875281	0.14588	Quadratic
			6	4.94187	1.05813	0.176355	Cubic
			7	6.27641	0.723588	0.10337	Linear
			7	5.94958	1.05042	0.15006	Quadratic
			7	4.53387	2.46613	0.352304	Cubic
	circTulp4/circSlc8a1/circStrn3	28S rRNA	2	4.48872	2.48872	1.24436	Linear
			2	4.00596	2.00596	1.00298	Quadratic
			2	3.56734	1.56734	0.783672	Cubic
			6	5.76485	0.235147	0.0391912	Linear
			6	5.26531	0.734693	0.122449	Quadratic
			6	4.22921	1.77079	0.295132	Cubic
			7	6.03081	0.969186	0.138455	Linear
			7	5.58237	1.41763	0.202519	Quadratic
			7	4.37346	2.62654	0.375219	Cubic
		circCDR1as	2	6.08567	4.08567	2.04283	Linear
			2	5.85095	3.85095	1.92547	Quadratic
			2	4.55798	2.55798	1.27899	Cubic
			6	6.71833	0.718329	0.119722	Linear
			6	6.60138	0.601382	0.10023	Quadratic
			6	4.93588	1.06412	0.177353	Cubic
			7	5.64411	1.35589	0.193699	Linear
			7	5.35458	1.64542	0.23506	Quadratic
			7	4.31055	2.68945	0.384207	Cubic

## Sheet: Supplementary Table 5
Supplementary Table 5. Establishment of the mathematical models for 35°C PMI estimation
Temperature	circRNA	Reference gene	Equation		R2	P
35°C	circTulp4	28S rRNA	Linear	Y=-0.004634X+0.9485	0.5583	0.008213
			Quadratic	Y=0.9195-0.002124X-0.00002632X2	0.5705	0.044436
			Cubic	Y=0.9708-0.01239X+0.0002642X2-0.000002010X3	0.6189	0.075943
		circCDR1as	Linear	Y=-0.006303X+0.9800	0.7938	0.007625
			Quadratic	Y=0.9305-0.002023X-0.00004489X2	0.8213	0.036182
			Cubic	Y=0.9529-0.006494X+0.00008162X2-0.0000008754X3	0.8283	0.148674
	circSlc8a1	28S rRNA	Linear	Y=-0.007119X+0.7721	0.7459	0.019528
			Quadratic	Y=0.8953-0.01778X+0.0001118X2	0.8711	0.026139
			Cubic	Y=0.9683-0.03240X+0.0005256X2-0.000002863X3	0.9267	0.044533
		circCDR1as	Linear	Y=-0.007675X+0.7796	0.7712	0.014525
			Quadratic	Y=0.8995-0.01806X+0.0001088X2	0.8768	0.022303
			Cubic	Y=0.9625-0.03066X+0.0004654X2-0.000002467X3	0.9135	0.060418
	circStrn3	28S rRNA	Linear	Y=-0.005421X+0.8127	0.6784	0.033945
			Quadratic	Y=0.9215-0.01484X+0.00009871X2	0.8316	0.043448
			Cubic	Y=0.9529-0.02111X+0.0002764X2-0.000001229X3	0.8477	0.155639
		circCDR1as	Linear	Y=-0.005929X+0.8455	0.6715	0.036127
			Quadratic	Y=0.9283-0.01310X+0.00007522X2	0.7451	0.100446
			Cubic	Y=0.9378-0.01500X+0.0001290X2-0.0000003720X3	0.7463	0.304226
	circTulp4/circSlc8a1/circStrn3	28S rRNA	Linear	Y=-0.005607X+0.8440	0.5589	0.013366
			Quadratic	Y=0.9079-0.01114X+0.00005804X2	0.5996	0.043152
			Cubic	Y=0.9672-0.02300X+0.0003936X2-0.000002322X3	0.6438	0.086409
		circCDR1as	Linear	Y=-0.006636X+0.8684	0.6675	0.009018
			Quadratic	Y=0.9195-0.01106X+0.00004639X2	0.6897	0.042984
			Cubic	Y=0.9511-0.01738X+0.0002253X2-0.000001238X3	0.7004	0.159092

## Sheet: Supplementary Table 6
Supplementary Table 6. Verification of the 35°C mathematical models
Temperature	circRNA	Reference gene	Real PMI (hour)	Estimation PMI (hour)	Estimation Error (hour)	Error rate (%)	Equation
35°C	circTulp4	mt-co1	24	12.4345	11.5655	0.481895	Linear
			24	12.7275	11.2725	0.469688	Quadratic
			24	10.33	13.67	0.569585	Cubic
			30	36.5342	6.53423	0.217808	Linear
			30	30.9677	0.967691	0.0322564	Quadratic
			30	25.028	4.97195	0.165732	Cubic
			60	84.6851	24.6851	0.411419	Linear
			60	86.8631	26.8631	0.447718	Quadratic
			60	90.3578	30.3578	0.505964	Cubic
		circCDR1as	24	15.2941	8.7059	0.362746	Linear
			24	16.8686	7.13137	0.29714	Quadratic
			24	12.329	11.671	0.48629	Cubic
			30	18.3371	11.6629	0.388763	Linear
			30	21.9615	8.0385	0.26795	Quadratic
			30	16.4151	13.5849	0.452829	Cubic
			60	63.9447	3.94465	0.0657442	Linear
			60	69.0286	9.02857	0.150476	Quadratic
			60	72.5646	12.5646	0.209411	Cubic
	circSlc8a1	28S rRNA	24	64.36	40.36	1.68167	Linear
			24	46.009	22.009	0.917044	Quadratic
			24	44.9312	20.9312	0.872133	Cubic
			30	49.1566	19.1566	0.638554	Linear
			30	33.7909	3.79088	0.126363	Quadratic
			30	26.8215	3.17849	0.10595	Cubic
			60	74.3759	14.3759	0.239598	Linear
			60	57.494	2.50597	0.0417661	Quadratic
			60	86.9755	26.9755	0.449592	Cubic
		mt-co1	24	51.8014	27.8014	1.15839	Linear
			24	33.4277	9.42767	0.39282	Quadratic
			24	26.9752	2.97518	0.123966	Cubic
			30	57.4999	27.4999	0.916662	Linear
			30	37.3118	7.31176	0.243725	Quadratic
			30	31.0274	1.02738	0.0342462	Cubic
			60	76.2761	16.2761	0.271269	Linear
			60	55.075	4.92495	0.0820825	Quadratic
			60	91.3335	31.3335	0.522224	Cubic
	circStrn3	28S rRNA	24	59.0882	35.0882	1.46201	Linear
			24	39.0694	15.0694	0.627891	Quadratic
			24	36.2404	12.2404	0.510017	Cubic
			30	26.8663	3.13375	0.104458	Linear
			30	19.7368	10.2632	0.342108	Quadratic
			30	17.0637	12.9363	0.431209	Cubic
			60	76.852	16.852	0.280866	Linear
			60	57.0679	2.93206	0.0488676	Quadratic
			60	89.8464	29.8464	0.49744	Cubic
		circCDR1as	24	71.9803	47.9803	1.99918	Linear
			24	58.6499	34.6499	1.44374	Quadratic
			24	60.8957	36.8957	1.53732	Cubic
			30	67.4942	37.4942	1.24981	Linear
			30	52.9934	22.9934	0.766447	Quadratic
			30	54.014	24.014	0.800467	Cubic
			60	80.7532	20.7532	0.345887	Linear
			60	76.2775	16.2775	0.271291	Quadratic
			60	84.6995	24.6995	0.411658	Cubic
	circTulp4/circSlc8a1/circStrn3	28S rRNA	24	52.1013	28.1013	1.17089	Linear
			24	40.5096	16.5096	0.687901	Quadratic
			24	33.333	9.33301	0.388876	Cubic
			30	36.694	6.69399	0.223133	Linear
			30	28.4102	1.58981	0.0529935	Quadratic
			30	20.7932	9.20676	0.306892	Cubic
			60	71.9609	11.9609	0.199348	Linear
			60	61.952	1.95199	0.0325331	Quadratic
			60	83.2642	23.2642	0.387736	Cubic
		mt-co1	24	39.5714	15.5714	0.648809	Linear
			24	34.8837	10.8837	0.453487	Quadratic
			24	22.0917	1.90831	0.0795129	Cubic
			30	45.0234	15.0234	0.50078	Linear
			30	31.254	1.25399	0.0417996	Quadratic
			30	25.2722	4.72775	0.157592	Cubic
			60	80.834	20.834	0.347233	Linear
			60	72.005	12.005	0.200083	Quadratic
			60	92.968	32.968	0.549466	Cubic

## Sheet: Supplementary Table 7
Supplementary Table 7. Verification of the three-dimensional models
Temperature	circRNA	Reference gene	Real PMI (day)	Estimation PMI (day)	Estimation Error (day)	Error rate (%)
4°C	circTulp4	28S rRNA	2	4.42858	2.42858	1.21429
4°C			3.125	4.5257	1.4007	0.448223
4°C			6.25	11.4662	5.21619	0.83459
25°C			2	2.21616	0.216164	0.108082
25°C			6	4.06142	1.93858	0.323096
25°C			7	4.19039	2.80961	0.401373
35°C			1	2.90634	1.90634	1.90634
35°C			1.25	1.89016	0.640161	0.512129
35°C			2.5	2.3238	0.176204	0.0704816
4°C		mt-co1	2	2.8051	0.805097	0.402549
4°C			3.125	4.67558	1.55058	0.496186
4°C			6.25	9.55898	3.30898	0.529437
25°C			2	1.55219	0.447806	0.223903
25°C			6	6.0683	0.0682953	0.0113825
25°C			7	5.91482	1.08518	0.155025
35°C			1	2.40313	1.40313	1.40313
35°C			1.25	1.50143	0.251427	0.201142
35°C			2.5	3.62454	1.12454	0.449816
4°C		circCDR1as	2	0.822014	1.17799	0.588993
4°C			3.125	2.26652	0.85848	0.274714
4°C			6.25	3.25481	2.99519	0.479231
25°C			2	5.0579	3.0579	1.52895
25°C			6	5.67773	0.32227	0.0537116
25°C			7	4.26756	2.73244	0.390348
35°C			1	1.7455	0.7455	0.7455
35°C			1.25	1.7455	0.4955	0.3964
35°C			2.5	2.6534	0.153403	0.0613611
4°C	circSlc8a1	28S rRNA	2	1.57166	0.428338	0.214169
4°C			3.125	3.95703	0.832033	0.266251
4°C			6.25	7.55261	1.30261	0.208418
25°C			2	4.91044	2.91044	1.45522
25°C			6	7.04205	1.04205	0.173675
25°C			7	6.34011	0.659888	0.0942697
35°C			1	2.71819	1.71819	1.71819
35°C			1.25	2.04797	0.797974	0.638379
35°C			2.5	3.16545	0.665454	0.266182
4°C		mt-co1	2	2.33243	0.332432	0.166216
4°C			3.125	6.84939	3.72439	1.19181
4°C			6.25	12.9924	6.74243	1.07879
25°C			2	4.97738	2.97738	1.48869
25°C			6	7.59477	1.59477	0.265795
25°C			7	6.8631	0.136897	0.0195567
35°C			1	2.18687	1.18687	1.18687
35°C			1.25	2.45215	1.20215	0.961718
35°C			2.5	3.33765	0.837648	0.335059
4°C		circCDR1as	2	2.8705	0.870498	0.435249
4°C			3.125	11.2407	8.11573	2.59703
4°C			6.25	11.2407	4.99073	0.798517
25°C			2	6.17524	4.17524	2.08762
25°C			6	7.27979	1.27979	0.213298
25°C			7	6.15239	0.847614	0.121088
35°C			1	2.15667	1.15667	1.15667
35°C			1.25	1.37738	0.127378	0.101903
35°C			2.5	3.02946	0.529458	0.211783
4°C	circStrn3	28S rRNA	2	5.62437	3.62437	1.81219
4°C			3.125	9.58726	6.46226	2.06792
4°C			6.25	12.0559	5.80594	0.92895
25°C			2	6.04755	4.04755	2.02378
25°C			6	6.23719	0.23719	0.0395316
25°C			7	6.68974	0.31026	0.0443229
35°C			1	2.392	1.392	1.392
35°C			1.25	1.95386	0.703859	0.563087
35°C			2.5	3.03066	0.530664	0.212266
4°C		mt-co1	2	2.9113	0.9113	0.45565
4°C			3.125	9.19803	6.07303	1.94337
4°C			6.25	10.2376	3.98755	0.638009
25°C			2	5.93851	3.93851	1.96925
25°C			6	7.0562	1.0562	0.176034
25°C			7	6.40473	0.59527	0.0850386
35°C			1	3.46271	2.46271	2.46271
35°C			1.25	1.60638	0.35638	0.285104
35°C			2.5	3.37453	0.874527	0.349811
4°C		circCDR1as	2	2.78713	0.787133	0.393566
4°C			3.125	3.3559	0.230895	0.0738865
4°C			6.25	5.33213	0.917865	0.146858
25°C			2	7.05362	5.05362	2.52681
25°C			6	7.19031	1.19031	0.198385
25°C			7	6.66072	0.339276	0.048468
35°C			1	2.86817	1.86817	1.86817
35°C			1.25	2.72642	1.47642	1.18114
35°C			2.5	3.21485	0.714846	0.285938

## Sheet: Supplementary Table 8
Supplementary Table 8. Information of primer sequences
Gene name	Primer sequences	Size (bp)
mmu_circ_0000723 (Tulp4) Divergent primer	GTGTGCAGAAGGCGCTACTATG	348
	GGTGCTCCAGCTGATGCTTAAT
mmu_circ_0000723 (Tulp4) Convergent primer	CAGCGATTCCAACATCCTCT	269
	CATCACATGTGGCCAGTTTC
mmu_circ_0000823 (Slc8a1) Divergent primer	GTGACTCACGTGAGCGAGAGCATTG	320
	CCTGTTTCTGCCTCTGTATCTGCAG
mmu_circ_0000823 (Slc8a1) Convergent primer	CATTTGAGGAACCCGTGACT	286
	TCACTCATCTCCACCAGACG
mmu_circ_0000372 (Strn3) Divergent primer	GTACAGAATGGGGCACGGAT	335
	GACCTTACCCGTTGAGATCGT
mmu_circ_0000372 (Strn3) Convergent primer	TCCCGGGGATCCTACACTAC	267
	CTGATTCAAAGGTGGGCATT
Actb	TGTTACCAACTGGGACGACA	392
	TCTCAGCTGTGGTGGTGAAG
Actb Divergent primer	CTGGCCTGTACACTGACTTGA	190
	GTCATCCATGGCGAACTGGT
28S rRNA	TCATCAGACCCCAGAAAAGG	105
	GTTGATTCGGCAGGTGAGTT
Gapdh-gDNA	ACCCAGAAGACTGTGGATGG	171
	CACATTGGGGGTAGGAACAC
circCDR1as	AACTGCGCAGTGTCTCCAGT	96
	AGACCTTGGTACTGGCACCA
mt-co1	TATGTTCTATCAATGGGAGC	195
	GTAGTCTGAGTAGCGTCGTG

## Sheet: Supplementary Table 9
Supplementary Table 9. Details of PCR amplification procedure for markers
Marker	Procedure	Temperature	Time	cycle
28S rRNA	Pre-degeneration	95℃	90s	1 cycle
	Denaturation	95℃	30s	20 cycles
	Annealing	60°C	30s
	Extension	72°C	25s
	Final extension	72°C	5min	1 cycle
	Preservation	16°C	2min	1 cycle
mt-co1	Pre-degeneration	95℃	90s	1 cycle
	Denaturation	95℃	30s	19 cycles
	Annealing	60°C	30s
	Extension	72°C	25s
	Final extension	72°C	5min	1 cycle
	Preservation	16°C	2min	1 cycle
circCDR1as	Pre-degeneration	95℃	90s	1 cycle
	Denaturation	95℃	30s	30 cycles
	Annealing	60°C	30s
	Extension	72°C	25s
	Final extension	72°C	5min	1 cycle
	Preservation	16°C	2min	1 cycle
circTulp4	Pre-degeneration	95℃	90s	1 cycle
	Denaturation	95℃	30s	30 cycles
	Annealing	65°C	30s
	Extension	72°C	25s
	Final extension	72°C	5min	1 cycle
	Preservation	16°C	2min	1 cycle
circSlc8a1	Pre-degeneration	95℃	90s	1 cycle
	Denaturation	95℃	30s	30 cycles
	Annealing	65°C	30s
	Extension	72°C	25s
	Final extension	72°C	5min	1 cycle
	Preservation	16°C	2min	1 cycle
circStrn3	Pre-degeneration	95℃	90s	1 cycle
	Denaturation	95℃	30s	30 cycles
	Annealing	65°C	30s
	Extension	72°C	25s
	Final extension	72°C	5min	1 cycle
	Preservation	16°C	2min	1 cycle
Gapdh-gDNA	Pre-degeneration	95℃	90s	1 cycle
	Denaturation	95℃	30s	28 cycles
	Annealing	60°C	30s
	Extension	72°C	25s
	Final extension	72°C	5min	1 cycle
	Preservation	16°C	2min	1 cycle
